# Supplementary material for: Subtype-Specific mRNA Signatures of Human Ribosomal Proteins in Pediatric Cancers
Source: Int J Mol Sci. 2025 Dec 14;26(24):12036. doi: 10.3390/ijms262412036 (PMC12733358; doi:10.3390/ijms262412036)
Supplement: Supplementary file 1 [file ijms-26-12036-s001.zip]

Archive with 1 entries (1 files):
- ijms-3995694-supplementary.pdf
